# Supplementary material for: Identification and validation of biomarkers, construction of diagnostic models, and investigation of immunological infiltration characteristics for idiopathic frozen shoulder
Source: Front Immunol. 2025 Jul 16;16:1559422. doi: 10.3389/fimmu.2025.1559422 (PMC12307173; doi:10.3389/fimmu.2025.1559422)
Supplement: Supplementary file 2 [file Table1.xlsx]

## Sheet: Sheet1
No.	Gender	Age	Group	Side	Duration	ASES	CMS
1	Female	55	FS	Right	9	9	38
2	Male	48	FS	Right	6	22	33
3	Female	57	FS	Right	14	26	29
4	Female	51	FS	Left	12	18	56
5	Female	43	FS	Left	12	24	44
6	Female	57	FS	Left	18	32	51
7	Female	59	FS	Right	12	26	42
8	Female	52	FS	Right	12	16	23
9	Female	50	FS	Right	10	17	43
10	Female	51	FS	Right	18	18	42
11	Female	57	FS	Right	17	18	43
12	Male	52	FS	Left	18	9	12
13	Male	58	FS	Right	6	14	29
14	Male	52	FS	Left	18	25	38
15	Male	49	FS	Right	7	26	33
16	Male	41	Control	Right	12	36	56
17	Female	58	Control	Right	8	34	52
18	Female	58	Control	Right	16	31	51
19	Female	52	Control	Right	6	28	54
20	Female	53	Control	Left	6	35	41
21	Female	54	Control	Right	9	41	40
22	Male	51	Control	Right	6	37	71
23	Male	57	Control	Right	14	24	50
24	Female	50	Control	Right	10	36	66
25	Female	50	Control	Right	6	36	54
26	Male	52	Control	Right	8	35	56
ASES: American Shoulder and Elbow Surgeons; CMS: Constant-Murley Score
