# Supplementary material for: Identification and validation of biomarkers, construction of diagnostic models, and investigation of immunological infiltration characteristics for idiopathic frozen shoulder
Source: Front Immunol. 2025 Jul 16;16:1559422. doi: 10.3389/fimmu.2025.1559422 (PMC12307173; doi:10.3389/fimmu.2025.1559422)
Supplement: Supplementary file 3 [file Table2.xlsx]

## Sheet: Sheet1
Sample	Total_reads	Mapped(%)
1	43907118	94.65
2	56830460	95.36
3	37239756	94.19
4	57893052	95.47
5	62759624	94.76
6	53381866	95.42
7	56970598	95.39
8	41992958	95.91
9	54933210	96.27
10	52090768	95.59
11	72413824	95.79
12	40169462	96.08
13	40215944	96.09
14	37982578	96.32
15	44559282	96.2
16	72615740	95.28
17	42860412	89.21
18	39909686	93.71
19	41779558	93.46
20	62637720	95.52
21	38554846	95.63
22	37421624	90.76
23	39804182	84.62
24	44385130	89.41
25	40191130	93.32
26	38304630	91.92
