# Supplementary material for: Identification and validation of biomarkers, construction of diagnostic models, and investigation of immunological infiltration characteristics for idiopathic frozen shoulder
Source: Front Immunol. 2025 Jul 16;16:1559422. doi: 10.3389/fimmu.2025.1559422 (PMC12307173; doi:10.3389/fimmu.2025.1559422)
Supplement: Supplementary file 4 [file Table3.xlsx]

## Sheet: Sheet1
Primers	Sequences
SNAI1-F	AGCCCAGGCAGCTATTTCAG
SNAI1-R	TCTGGGAGACACATCGGTCA
TWIST1-F	GCTGAGCAAGATTCAGACCCT
TWIST1-R	TGCAGCTTGCCATCTTGGAG
COL1A1-F	GTGCGATGACGTGATCTGTGA
COL1A1-R	CGGTGGTTTCTTGGTCGGT
TUBB2B-F	TACTTTAGGTGTGCGCTGGG
TUBB2B-R	GAGGACACCATTCCGACACA
DCN-F	AGTCACAGAGCAGCACCTAC
DCN-R	GTCCAGCCCAGGAAACTTGT
GAPDH-F	CGAAGGTGGAGTCAACGGATTT
GAPDH-R	ATGGGTGGAATCATATTGGAAC
